# Supplementary material for: Avian strains of emerging pathogen Escherichia fergusonii are phylogenetically diverse and harbor the greatest AMR dissemination potential among different sources: Comparative genomic evidence
Source: Front Microbiol. 2023 Jan 20;13:1080677. doi: 10.3389/fmicb.2022.1080677 (PMC9895846; doi:10.3389/fmicb.2022.1080677)
Supplement: Supplementary file 3 [file Table_1.XLSX]

## Sheet: biosample_metadata
	Supplementary Table 1 - List of Escherichia fergusonii strains included in the study
BioSample	Strain	Genome name	Accession number	Grouping	Collection year	Geographical location	Host	Isolation source	Reference
SAMEA2612497	NCTC12128	Unk_NCTC12128	UGFW01000002.1	Unknown	Missing	Missing	Missing	Missing	Unpublished
SAMEA3138228	ATCC 35469T	Unk_ATCC_35469T	NC_011740.1	Unknown	Missing	Missing	Missing	Missing	Unpublished
SAMEA5852020	MGYG-HGUT	Hum_MGYG-HGUT	NZ_CABMNR010000001.1	Human	Missing	Missing	Missing	Gut	Unpublished
SAMEA6967831	O134:Unknown / ND / 10187 (ST Warwick) / fergusonii	Unk_ND_10187	NZ_CAIZEZ010000001.1	Unknown	2004	France	Human	ROAR	Unpublished
SAMEA6968676	O153var2:Unknown / ND / 7966 (ST Warwick) / fergusonii	Unk_7966	NZ_CAIZFG010000001.1	Unknown	2001	Australia	Missing	Faecal	Unpublished
SAMN01916802	ATCC 35471	Hum_ATCC_35471	NZ_CP042945.1	Human	Missing	Missing	Human	Faecal	Unpublished
SAMN01916852	ATCC 35473	Hum_ATCC_35473	NZ_CP042942.1	Human	Missing	United States of America	Human	Faecal	Unpublished
SAMN02470542	ECD227	Chk_ECD227	NZ_CM001142.1	Avian	2004	Canada	Domestic chicken	Broiler chicken	Forgetta et al., 2012
SAMN02596695	B253	Unk_B253	NZ_GL870856.1	Unknown	Missing	Missing	Missing	Missing	Unpublished
SAMN03389646	GTA-EF03	Beef_GTA-EF03	NZ_JZWN02000001.1	Bovine	2014	Canada	Missing	Ground beef	Manninger et al., 2016
SAMN03400068	GTA-EF04	Beef_GTA-EF04	NZ_JZWP02000001.1	Bovine	2014	Canada	Missing	Chopped Kale	Manninger et al., 2016
SAMN03400083	GTA-EF02	Beef_GTA-EF02	NZ_JZWQ02000001.1	Bovine	2014	Canada	Missing	Beef Trim	Manninger et al., 2016
SAMN03734431	ATCC 35470	Unk_ATCC_35470	NZ_CP042946.1	Unknown	Missing	United States of America	Missing	Missing	Unpublished
SAMN05464487	MOD1-EC5837	Pig_MOD1-EC5837	NZ_PTSU01000081.1	Porcine	1983	United States of America	Pig	Pleural cavity	Gangiredla et al., 2018
SAMN05464554	MOD1-EC6349	Parrot_MOD1-EC6349	NZ_PTRZ01000010.1	Avian	1987	United States of America	Parrot	Faecal	Gangiredla et al., 2018
SAMN08534257	YH17130	Chk_YH17130	NZ_PUBY01000110.1	Avian	2016	China	Domestic chicken	Missing	Unpublished
SAMN08534259	YH17132	Chk_YH17132	NZ_PUBX01000014.1	Avian	2016	China	Domestic chicken	Missing	Unpublished
SAMN09217788	40A	Chk_40A	CP031282.1	Avian	2011/2012	Brazil	Missing	Missing	Galetti et al., 2019
SAMN10145472	EFCF053	Chk_EFCF053	NZ_RWHR01000077.1	Avian	2017	China	Domestic chicken	Faecal	Tang et al., 2019
SAMN10531910	EFCF056	Chk_EFCF056	NZ_CP040805.1	Avian	2017	China	Domestic chicken	Faecal	Tang et al., 2019
SAMN13824823	A12	Pou_A12	NZ_WYDM02000005.1	Avian	2019	Brazil	Poultry	Missing	Pontes et al., 2020
SAMN14604091	HNCF11W	Chk_HNCF11W	NZ_CP053045.1	Avian	2019	China	Domestic chicken	Faecal	Li et al., 2020
SAMN14688229	OTSVEF 60	Pou_VEF60	JABCUC010000086.1	Avian	2016	Bangladesh	Poultry	Faecal	Saha et al., 2020
SAMN15147967	RHB02-C14	Pig_RHB02-C14	NZ_CP055872.1	Porcine	2017	United Kingdom	Pig	Faecal	AbuOun et al., 2021
SAMN15147968	RHB02-C15	Pig_RHB02-C15	NZ_CP055860.1	Porcine	2017	United Kingdom	Pig	Faecal	AbuOun et al., 2021
SAMN15147969	RHB02-C18	Pig_RHB02-C18	NZ_CP055850.1	Porcine	2017	United Kingdom	Pig	Faecal	AbuOun et al., 2021
SAMN15147971	RHB02-C22	Pig_RHB02-C22	NZ_CP058057.1	Porcine	2017	United Kingdom	Pig	Faecal	AbuOun et al., 2021
SAMN15147978	RHB03-C11	Pig_RHB03-C11	NZ_JABXVT010000010.1	Porcine	2017	United Kingdom	Pig	Faecal	AbuOun et al., 2021
SAMN15147982	RHB03-C23	Pig_RHB03-C23	NZ_CP055806.1	Porcine	2017	United Kingdom	Pig	Faecal	AbuOun et al., 2021
SAMN15148032	RHB08-C04	Cattle_RHB08-C04	NZ_JABXUZ010000002.1	Bovine	2017	United Kingdom	Cattle	Faecal	AbuOun et al., 2021
SAMN15148055	RHB10-C04	Sheep_RHB10-C04	NZ_CP057918.1	Ovine	2017	United Kingdom	Sheep	Faecal	AbuOun et al., 2021
SAMN15148066	RHB10-C23	Sheep_RHB10-C23	NZ_CP057896.1	Ovine	2017	United Kingdom	Sheep	Faecal	AbuOun et al., 2021
SAMN15148146	RHB17-C11	Pig_RHB17-C11	NZ_CP057692.1	Porcine	2017	United Kingdom	Pig	Faecal	AbuOun et al., 2021
SAMN15148151	RHB18-C03	Sheep_RHB18-C03	NZ_CP055696.1	Ovine	2017	United Kingdom	Sheep	Faecal	AbuOun et al., 2021
SAMN15148152	RHB18-C04	Sheep_RHB18-C04	NZ_CP057681.1	Ovine	2017	United Kingdom	Sheep	Faecal	AbuOun et al., 2021
SAMN15148153	RHB18-C08	Sheep_RHB18-C08	NZ_CP055955.1	Ovine	2017	United Kingdom	Sheep	Faecal	AbuOun et al., 2021
SAMN15148162	RHB19-C05	Sheep_RHB19-C05	NZ_CP057657.1	Ovine	2017	United Kingdom	Sheep	Faecal	AbuOun et al., 2021
SAMN15148208	RHB23-C01	Sheep_RHB23-C01	NZ_CP057565.1	Ovine	2017	United Kingdom	Sheep	Faecal	AbuOun et al., 2021
SAMN15148209	RHB23-C02	Sheep_RHB23-C02	NZ_CP057561.1	Ovine	2017	United Kingdom	Sheep	Faecal	AbuOun et al., 2021
SAMN15148224	RHB24-C06	Sheep_RHB24-C06	NZ_CP057505.1	Ovine	2017	United Kingdom	Sheep	Faecal	AbuOun et al., 2021
SAMN15148225	RHB24-C08	Sheep_RHB24-C08	NZ_CP057504.1	Ovine	2017	United Kingdom	Sheep	Faecal	AbuOun et al., 2021
SAMN15148235	RHB25-C08	Cattle_RHB25-C08	NZ_JABXTF010000004.1	Bovine	2017	United Kingdom	Cattle	Faecal	AbuOun et al., 2021
SAMN15148237	RHB25-C10	Cattle_RHB25-C10	NZ_CP057481.1	Bovine	2017	United Kingdom	Cattle	Faecal	AbuOun et al., 2021
SAMN15148244	RHB26-C03	Cattle_RHB26-C03	NZ_CP057463.1	Bovine	2017	United Kingdom	Cattle	Faecal	AbuOun et al., 2021
SAMN15148245	RHB26-C04	Cattle_RHB26-C04	NZ_JABXTE010000001.1	Bovine	2017	United Kingdom	Cattle	Faecal	AbuOun et al., 2021
SAMN15148247	RHB26-C09	Cattle_RHB26-C09	NZ_CP057458.1	Bovine	2017	United Kingdom	Cattle	Faecal	AbuOun et al., 2021
SAMN15148269	RHB28-C13	Pig_RHB28-C13	NZ_CP055675.1	Porcine	2017	United Kingdom	Pig	Faecal	AbuOun et al., 2021
SAMN15148274	RHB28-C21	Pig_RHB28-C21	NZ_CP057357.1	Porcine	2017	United Kingdom	Pig	Faecal	AbuOun et al., 2021
SAMN15148286	RHB30-C01	Pig_RHB30-C01	NZ_JABXTA010000001.1	Porcine	2017	United Kingdom	Pig	Faecal	AbuOun et al., 2021
SAMN15148291	RHB30-C06	Pig_RHB30-C06	NZ_JABXSZ010000002.1	Porcine	2017	United Kingdom	Pig	Faecal	AbuOun et al., 2021
SAMN15148292	RHB30-C07	Pig_RHB30-C07	NZ_CP057311.1	Porcine	2017	United Kingdom	Pig	Faecal	AbuOun et al., 2021
SAMN15148304	RHB31-C13	Cattle_RHB31-C13	NZ_CP057266.1	Bovine	2017	United Kingdom	Cattle	Faecal	AbuOun et al., 2021
SAMN15148308	RHB31-C17	Cattle_RHB31-C17	NZ_CP057256.1	Bovine	2017	United Kingdom	Cattle	Faecal	AbuOun et al., 2021
SAMN15148313	RHB32-C05	Sheep_RHB32-C05	NZ_CP057243.1	Ovine	2017	United Kingdom	Sheep	Faecal	AbuOun et al., 2021
SAMN15148315	RHB32-C07	Sheep_RHB32-C07	NZ_JABXSW010000009.1	Ovine	2017	United Kingdom	Sheep	Faecal	AbuOun et al., 2021
SAMN15148317	RHB32-C09	Sheep_RHB32-C09	NZ_CP057238.1	Ovine	2017	United Kingdom	Sheep	Faecal	AbuOun et al., 2021
SAMN15148320	RHB32-C16	Sheep_RHB32-C16	NZ_CP057229.1	Ovine	2017	United Kingdom	Sheep	Faecal	AbuOun et al., 2021
SAMN15148324	RHB32-C22	Sheep_RHB32-C22	NZ_CP057220.1	Ovine	2017	United Kingdom	Sheep	Faecal	AbuOun et al., 2021
SAMN15148325	RHB33-C04	Sheep_RHB33-C04	NZ_CP057215.1	Ovine	2017	United Kingdom	Sheep	Faecal	AbuOun et al., 2021
SAMN15148326	RHB33-C07	Sheep_RHB33-C07	NZ_CP057210.1	Ovine	2017	United Kingdom	Sheep	Faecal	AbuOun et al., 2021
SAMN15148372	RHB37-C01	Sheep_RHB37-C01	NZ_JABXSL010000028.1	Ovine	2017	United Kingdom	Sheep	Faecal	AbuOun et al., 2021
SAMN15148373	RHB37-C02	Sheep_RHB37-C02	NZ_JABXSK010000034.1	Ovine	2017	United Kingdom	Sheep	Faecal	AbuOun et al., 2021
SAMN15148374	RHB37-C04	Sheep_RHB37-C04	NZ_JABXSJ010000026.1	Ovine	2017	United Kingdom	Sheep	Faecal	AbuOun et al., 2021
SAMN15148375	RHB37-C07	Sheep_RHB37-C07	NZ_JABXSI010000023.1	Ovine	2017	United Kingdom	Sheep	Faecal	AbuOun et al., 2021
SAMN15148376	RHB37-C09	Sheep_RHB37-C09	NZ_JABXSH010000025.1	Ovine	2017	United Kingdom	Sheep	Faecal	AbuOun et al., 2021
SAMN15148383	RHB38-C01	Pig_RHB38-C01	NZ_CP057104.1	Porcine	2017	United Kingdom	Pig	Faecal	AbuOun et al., 2021
SAMN15148384	RHB38-C04	Pig_RHB38-C04	NZ_CP057101.1	Porcine	2017	United Kingdom	Pig	Faecal	AbuOun et al., 2021
SAMN15148386	RHB38-C07	Pig_RHB38-C07	NZ_CP057093.1	Porcine	2017	United Kingdom	Pig	Faecal	AbuOun et al., 2021
SAMN15148427	RHB41-C15	Pig_RHB41-C15	NZ_CP056968.1	Porcine	2017	United Kingdom	Pig	Faecal	AbuOun et al., 2021
SAMN15148429	RHB41-C20	Pig_RHB41-C20	NZ_CP056961.1	Porcine	2017	United Kingdom	Pig	Faecal	AbuOun et al., 2021
SAMN15148431	RHB41-C23	Pig_RHB41-C23	NZ_CP055599.1	Porcine	2017	United Kingdom	Pig	Faecal	AbuOun et al., 2021
SAMN15148432	RHB42-C01	Sheep_RHB42-C01	NZ_CP056951.1	Ovine	2017	United Kingdom	Sheep	Faecal	AbuOun et al., 2021
SAMN15148437	RHB42-C13	Sheep_RHB42-C13	NZ_CP056936.1	Ovine	2017	United Kingdom	Sheep	Faecal	AbuOun et al., 2021
SAMN15148442	RHB42-C24	Sheep_RHB42-C24	NZ_CP056916.1	Ovine	2017	United Kingdom	Sheep	Faecal	AbuOun et al., 2021
SAMN16304066	Res13-Croi-PEB01-41	Pig_Res13-Croi	NZ_JADAID010000138.1	Porcine	2017	Canada	Pig	Faecal	Poulin_Laprade et al., 2021
SAMN16357201	FDAARGOS_1032	Unk_1032	NZ_CP066085.1	Unknown	Missing	United States of America	Missing	Missing	Unpublished
SAMN16357580	FDAARGOS 1438	Unk_1438	NZ_CP077242.1	Unknown	Missing	Germany	Missing	Missing	Unpublished
SAMN17981338	EF31	Unk_EF31	CP070951.1	Unknown	2019	China	Missing	Faecal	Tang et al., 2022
SAMN17981345	EF91	Unk_EF91	CP070873.1	Unknown	2019	China	Missing	Faecal	Tang et al., 2022
SAMN18034686	EF44	Chk_EF44	CP070954.1	Avian	2019	China	Domestic chicken	Faecal	Tang et al., 2022
SAMN18034731	EF1	Chk_EF1	JAFIGJ010000076.1	Avian	2019	China	Domestic chicken	Faecal	Tang et al., 2022
SAMN18035027	EF2	Chk_EF2_2-1-p	JAFIDW010000001.1	Avian	2019	China	Domestic chicken	Faecal	Tang et al., 2022
SAMN18035031	EF18	Chk_EF18	JAFIDX010000001.1	Avian	2019	China	Domestic chicken	Faecal	Tang et al., 2022
SAMN18035053	EF30	Pig_EF30	JAFIGK010000001.1	Porcine	2019	China	Pig	Faecal	Tang et al., 2022
SAMN18035054	EF31-1	Chk_EF31-1	JAFIGO010000001.1	Avian	2019	China	Domestic chicken	Faecal	Tang et al., 2022
SAMN18035157	EF32	Chk_EF32	JAFIGP010000001.1	Avian	2019	China	Domestic chicken	Faecal	Tang et al., 2022
SAMN18035163	EF33	Duck_EF33	JAFIDO010000090.1	Avian	2019	China	Duck	Faecal	Tang et al., 2022
SAMN18035164	EF43	Chk_EF43	JAFIDQ010000001.1	Avian	2019	China	Domestic chicken	Faecal	Tang et al., 2022
SAMN18035165	EF44-1	Chk_EF44-1	JAFIDP010000001.1	Avian	2019	China	Domestic chicken	Faecal	Tang et al., 2022
SAMN18035170	EF45	Chk_EF45	JAFIDT010000001.1	Avian	2019	China	Domestic chicken	Faecal	Tang et al., 2022
SAMN18035171	EF51	Chk_EF51	JAFIGL010000001.1	Avian	2019	China	Domestic chicken	Faecal	Tang et al., 2022
SAMN18035553	EF82	Chk_EF82	JAFIGQ010000001.1	Avian	2019	China	Domestic chicken	Faecal	Tang et al., 2022
SAMN18035554	EF89	Chk_EF89	JAFIDR010000001.1	Avian	2019	China	Domestic chicken	Faecal	Tang et al., 2022
SAMN18035556	EF90	Chk_EF90	JAFIDS010000001.1	Avian	2019	China	Domestic chicken	Faecal	Tang et al., 2022
SAMN18035571	EF91-1	Chk_EF91-1	JAFIDY010000001.1	Avian	2019	China	Domestic chicken	Faecal	Tang et al., 2022
SAMN18035832	EF108	Chk_EF108	JAFIGM010000001.1	Avian	2019	China	Domestic chicken	Faecal	Tang et al., 2022
SAMN18035874	EF111	Chk_EF111	JAFIDZ010000001.1	Avian	2019	China	Domestic chicken	Faecal	Tang et al., 2022
SAMN18036280	EF112	Chk_EF112	JAFIEA010000001.1	Avian	2019	China	Domestic chicken	Faecal	Tang et al., 2022
SAMN18036313	EF123	Duck_EF123	JAFIGN010000001.1	Avian	2019	China	Duck	Faecal	Tang et al., 2022
SAMN18037183	EF124	Duck_EF124	JAFIIL010000001.1	Avian	2019	China	Duck	Faecal	Tang et al., 2022
SAMN18037186	EF125	Duck_EF125	JAFIIM010000001.1	Avian	2019	China	Duck	Faecal	Tang et al., 2022
SAMN18037200	EF126	Duck_EF126	JAFIIN010000001.1	Avian	2019	China	Duck	Faecal	Tang et al., 2022
SAMN18037332	EF131	Chk_EF131	JAFIIO010000001.1	Avian	2019	China	Domestic chicken	Faecal	Tang et al., 2022
SAMN18037365	EF132	Chk_EF132	JAFIIP010000001.1	Avian	2019	China	Domestic chicken	Faecal	Tang et al., 2022
SAMN18037463	EF133	Chk_EF133	JAFIIQ010000001.1	Avian	2019	China	Domestic chicken	Faecal	Tang et al., 2022
SAMN18815747	EF17	Chk_EF17	JAGTAN010000001.1	Avian	2019	China	Domestic chicken	Faecal	Tang et al., 2022
SAMN18815748	EF24	Duck_EF24	JAGTAO010000001.1	Avian	2019	China	Duck	Faecal	Tang et al., 2022
SAMN18815815	EF80	Chk_EF80	JAGTAP010000001.1	Avian	2019	China	Domestic chicken	Faecal	Tang et al., 2022
SAMN20033693	YC114-2	Duck_YC114-2	JAHUVS010000010.1	Avian	2019	China	Duck	Faecal	Unpublished
SAMN20239770	6S41-1	Soil_6S41-1	CP079884.1	Environmental	2019	China	Missing	Soil	Liu et al., 2022
SAMN20243900	5zf15-2-1	Pig_5zf15	CP079891.1	Porcine	2019	China	Pig	Faecal	Liu et al., 2022
SAMN20337531	FT109-1	Bird_FT109-1	JAIBOS010000094.1	Avian	2017	China	Migratory bird	Missing	Zhang et al., 2021
SAMN20959634	C4-5	Chk_C4-5	JAINET010000001.1	Avian	2018	United Kingdom	Domestic chicken	Missing	Thomson et al., 2022
SAMN20959644	C6-2	Chk_C6-2	JAINER010000001.1	Avian	2018	United Kingdom	Domestic chicken	Missing	Thomson et al., 2022
SAMN20959656	C8-4	Chk_C8-4	JAINEN010000001.1	Avian	2018	United Kingdom	Domestic chicken	Missing	Thomson et al., 2022
SAMN20959658	C8-6	Chk_C8-6	JAINEL010000001.1	Avian	2018	United Kingdom	Domestic chicken	Missing	Thomson et al., 2022
SAMN20959675	C11-8	Chk_C11-8	JAINAU010000001.1	Avian	2018	United Kingdom	Domestic chicken	Missing	Thomson et al., 2022
SAMN20959678	C12-1	Chk_C12-1	JAINEI010000001.1	Avian	2018	United Kingdom	Domestic chicken	Missing	Thomson et al., 2022
SAMN20959698	C14-10	Chk_C14-10	JAINEE010000001.1	Avian	2018	United Kingdom	Domestic chicken	Missing	Thomson et al., 2022
SAMN21218855	FDAARGOS_1499	Unk_1499	CP083638.1	Unknown	Missing	Germany	Missing	Missing	Unpublished
SAMN22977634	EF20JDJ4033	Bird_4033	JAJIBW010000001.1	Avian	2020	China	Bird	Caecal	Lin et al., 2022
SAMN22978649	EF20JDJ4043	Bird_4043	JAJIBX010000001.1	Avian	2020	China	Bird	Caecal	Lin et al., 2022
SAMN22978650	EF20JDJ4045	Bird_4045	CP086604.1	Avian	2020	China	Missing	Caecal	Lin et al., 2022
SAMN22978658	EF20JDJ4048	Bird_4048	JAJIBY010000001.1	Avian	2020	China	Bird	Caecal	Lin et al., 2022
SAMN23674225	GZ001	Unk_GZ001	JAJOYZ010000001.1	Unknown	2019	China	Missing	Missing	Unpublished
SAMN29681003	EFNEH1	Chk_EFNEH1	JANDMD000000000.1	Avian	2021	India	Domestic chicken	Retail chicken	This study
SAMN29681004	EFNEH2	Chk_EFNEH2	JANDMC000000000.1	Avian	2021	India	Domestic chicken	Retail chicken	This study
SAMN29681005	EFNEH3	Pou_EFNEH3	JANDMB000000000.1	Avian	2022	India	Duck	Faecal	This study
SAMN29681006	EFNEH4	Chk_EFNEH4	JANDMA000000000.1	Avian	2022	India	Domestic chicken	Retail chicken	This study
SAMN29681007	EFNEH5	Chk_EFNEH5	JANDLZ000000000.1	Avian	2022	India	Domestic chicken	Retail chicken	This study
SAMN29681008	EFNEH6	Chk_EFNEH6	JANDLY000000000.1	Avian	2022	India	Domestic chicken	Retail chicken	This study
REFERENCES:
Forgetta, V., Rempel, H., Malouin, F., Vaillancourt Jr, R., Topp, E., Dewar, K. and Diarra, M.S., 2012. Pathogenic and multidrug-resistant Escherichia fergusonii from broiler chicken. Poultry science, 91(2), pp.512-525.
Manninger, P., Koziol, A. and Carrillo, C.D., 2016. Draft whole-genome sequences of Escherichia fergusonii strains isolated from beef trim (GTA-EF02), ground beef (GTA-EF03), and chopped kale (GTA-EF04). Genome Announcements, 4(2), pp.e00185-16.
Gangiredla, J., Mammel, M.K., Barnaba, T.J., Tartera, C., Gebru, S.T., Patel, I.R., Leonard, S.R., Kotewicz, M.L., Lampel, K.A., Elkins, C.A. and Lacher, D.W., 2018. Draft genome sequences of Escherichia albertii, Escherichia fergusonii, and strains belonging to six cryptic lineages of Escherichia spp. Genome Announcements, 6(18), pp.e00271-18.
Galetti, R., Penha Filho, R.A.C., Ferreira, J.C., Varani, A.M. and Darini, A.L.C., 2019. Antibiotic resistance and heavy metal tolerance plasmids: The antimicrobial bulletproof properties of Escherichia fergusonii isolated from poultry. Infection and Drug Resistance, 12, p.1029.
Tang, B., Zhang, L., Chang, J., Qiu, H.-Q., Dai, X-J., Xia, X-D., Yang, H., 2019. Antimicrobial resistance of two Escherichia fergusonii strains isolated from chicken feces. Microbiology China, 46(11), pp.3022-3029
Pontes, L.D.S., Pimenta, R., Silveira, M.C., Tavares-Teixeira, C.B., Pereira, N.F., da Conceiçāo Neto, O.C., de Oliveira Santos, I.C., da Costa, B.S., Carvalho-Assef, A.P.D.A., de Souza, M.M.S. and Rocha-de-Souza, C.M., 2021. Escherichia fergusonii Harboring IncHI2 Plasmid Containing mcr-1 Gene—A Novel Reservoir for Colistin Resistance in Brazil. Microbial Drug Resistance, 27(5), pp.721-725.
Li, Y., Wang, Q., Peng, K., Liu, Y., Li, R. and Wang, Z., 2020. Emergence of carbapenem-and tigecycline-resistant Proteus cibarius of animal origin. Frontiers in microbiology, 11, p.1940.
Saha, O., Rakhi, N.N., Hoque, M.N., Sultana, M. and Hossain, M.A., 2021. Genome-wide genetic marker analysis and genotyping of Escherichia fergusonii strain OTSVEF-60. Brazilian Journal of Microbiology, 52(2), pp.989-1004.
AbuOun, M., Jones, H., Stubberfield, E., Gilson, D., Shaw, L.P., Hubbard, A.T., Chau, K.K., Sebra, R., Peto, T.E., Crook, D.W. and Read, D.S., 2021. A genomic epidemiological study shows that prevalence of antimicrobial resistance in Enterobacterales is associated with the livestock host, as well as antimicrobial usage. Microbial genomics, 7(10).
Poulin-Laprade, D., Brouard, J.S., Gagnon, N., Turcotte, A., Langlois, A., Matte, J.J., Carrillo, C.D., Zaheer, R., McAllister, T.A., Topp, E. and Talbot, G., 2021. Resistance determinants and their genetic context in enterobacteria from a longitudinal study of pigs reared under various husbandry conditions. Applied and environmental microbiology, 87(8), pp.e02612-20.
Tang, B., Chang, J., Chen, Y., Lin, J., Xiao, X., Xia, X., Lin, J., Yang, H. and Zhao, G., 2022. Escherichia fergusonii, an Underrated Repository for Antimicrobial Resistance in Food Animals. Microbiology spectrum, 10(1), pp.e01617-21.
Liu, R., Xu, H., Guo, X., Liu, S., Qiao, J., Ge, H., Zheng, B. and Gou, J., 2022. Genomic characterization of two Escherichia fergusonii isolates harboring mcr-1 gene from farm environment. Frontiers in cellular and infection microbiology, 12.
Thomson, N.M., Gilroy, R., Getino, M., Foster-Nyarko, E., Van Vliet, A.H., La Ragione, R.M. and Pallen, M.J., 2022. Remarkable genomic diversity among Escherichia isolates recovered from healthy chickens. PeerJ, 10, p.e12935.
Lin, J., Tang, B., Zheng, X., Chang, J., Ma, J., He, Y., Yang, H. and Wu, Y., 2022. Emergence of Incl2 plasmid-mediated colistin resistance in avian Escherichia fergusonii. FEMS Microbiology Letters, 369(1), p.fnac016.
