# Supplementary material for: Avian strains of emerging pathogen Escherichia fergusonii are phylogenetically diverse and harbor the greatest AMR dissemination potential among different sources: Comparative genomic evidence
Source: Front Microbiol. 2023 Jan 20;13:1080677. doi: 10.3389/fmicb.2022.1080677 (PMC9895846; doi:10.3389/fmicb.2022.1080677)
Supplement: Supplementary file 6 [file Table_4.XLSX]

## Sheet: Sheet1
Supplementary Table 4 - Pathogenic potentials of E. fergusonii
Grouping	Genome	Z-THRESHOLD	Prediction Score	Probability of being human pathogen	Predicted as human pathogen
Bovine	Beef_GTA-EF03	25.37	1603.96	0.928	Yes
	Beef_GTA-EF04	25.37	1755.5	0.935	Yes
	Beef_GTA-EF02	25.37	1878.47	0.926	Yes
	Cattle_RHB08-C04	25.37	1953.68	0.922	Yes
	Cattle_RHB25-C08	25.37	1728.86	0.934	Yes
	Cattle_RHB25-C10	25.37	1731.45	0.934	Yes
	Cattle_RHB26-C03	25.37	1927.96	0.927	Yes
	Cattle_RHB26-C04	25.37	2052.73	0.934	Yes
	Cattle_RHB26-C09	25.37	1788.61	0.939	Yes
	Cattle_RHB31-C13	25.37	1693.92	0.934	Yes
	Cattle_RHB31-C17	25.37	1830.52	0.939	Yes
Avian	Chk_ECD227	25.37	2014.45	0.928	Yes
	Parrot_MOD1-EC6349	25.37	1791.89	0.938	Yes
	Chk_YH17130	25.37	1698.66	0.923	Yes
	Chk_YH17132	25.37	1708.76	0.922	Yes
	Chk_40A	25.37	1464.54	0.921	Yes
	Chk_EFCF053	25.37	1785.27	0.92	Yes
	Chk_EFCF056	25.37	1645.14	0.916	Yes
	Pou_A12	25.37	1799.82	0.928	Yes
	Pou_VEF60	25.37	1597.48	0.936	Yes
	Chk_EF44	25.37	1815.57	0.927	Yes
	Chk_EF1	25.37	1784.33	0.927	Yes
	Chk_EF2_2-1-p	25.37	1890.22	0.925	Yes
	Chk_EF18	25.37	1807.12	0.924	Yes
	Chk_EF31-1	25.37	1658.7	0.934	Yes
	Chk_EF32	25.37	1668.03	0.934	Yes
	Duck_EF33	25.37	1926.84	0.922	Yes
	Chk_EF43	25.37	1816.75	0.924	Yes
	Chk_EF44-1	25.37	1819.55	0.924	Yes
	Chk_EF45	25.37	1819.55	0.924	Yes
	Chk_EF51	25.37	1844.92	0.93	Yes
	Chk_EF82	25.37	1840.17	0.93	Yes
	Chk_EF89	25.37	1845.73	0.93	Yes
	Chk_EF90	25.37	1709.38	0.92	Yes
	Chk_EF91-1	25.37	1815.19	0.923	Yes
	Chk_EF108	25.37	1896.67	0.924	Yes
	Chk_EF111	25.37	1836.39	0.921	Yes
	Chk_EF112	25.37	1830.86	0.93	Yes
	Duck_EF123	25.37	1841.3	0.921	Yes
	Duck_EF124	25.37	1829.73	0.921	Yes
	Duck_EF125	25.37	1829.03	0.93	Yes
	Duck_EF126	25.37	1829.03	0.93	Yes
	Chk_EF131	25.37	1903.53	0.917	Yes
	Chk_EF132	25.37	1892.41	0.918	Yes
	Chk_EF133	25.37	1898.88	0.917	Yes
	Chk_EF17	25.37	1688.38	0.926	Yes
	Duck_EF24	25.37	1493.06	0.93	Yes
	Chk_EF80	25.37	1273.17	0.915	Yes
	Duck_YC114-2	25.37	1731.17	0.915	Yes
	Bird_FT109-1	25.37	1831.67	0.929	Yes
	Bird_4033	25.37	1757.85	0.919	Yes
	Bird_4043	25.37	1761.12	0.92	Yes
	Bird_4045	25.37	1708.03	0.923	Yes
	Chk_EFNEH4	25.37	1695.89	0.934	Yes
	Chk_EFNEH5	25.37	1806.44	0.923	Yes
	Chk_EFNEH6	25.37	1787.17	0.93	Yes
	Pou_EFNEH3	25.37	1383.49	0.939	Yes
	Chk_EFNEH1	25.37	1592.1	0.933	Yes
	Chk_EFNEH2	25.37	1599.38	0.933	Yes
	Bird_4048	25.37	1749.99	0.919	Yes
	Chk_HNCF11W	25.37	1955.32	0.926	Yes
	Chk_C4-5	25.37	1539.42	0.932	Yes
	Chk_C6-2	25.37	1950.54	0.925	Yes
	Chk_C8-4	25.37	1537.75	0.931	Yes
	Chk_C8-6	25.37	1725.02	0.936	Yes
	Chk_C11-8	25.37	1730.59	0.936	Yes
	Chk_C12-1	25.37	1920.55	0.933	Yes
	Chk_C14-10	25.37	1720.14	0.936	Yes
Human	Hum_MGYG-HGUT	25.37	3810.01	0.926	Yes
	Hum_ATCC_35471	25.37	1923.83	0.929	Yes
	Hum_ATCC_35473	25.37	1838.07	0.933	Yes
Porcine	Pig_MOD1-EC5837	25.37	1636.9	0.933	Yes
	Pig_RHB02-C14	25.37	1790.04	0.926	Yes
	Pig_RHB02-C15	25.37	1790.04	0.926	Yes
	Pig_RHB02-C18	25.37	1790.04	0.926	Yes
	Pig_RHB02-C22	25.37	1794.32	0.926	Yes
	Pig_RHB03-C11	25.37	1788.57	0.923	Yes
	Pig_RHB03-C23	25.37	1777.63	0.923	Yes
	Pig_RHB17-C11	25.37	1874.5	0.932	Yes
	Pig_RHB28-C13	25.37	1937.38	0.921	Yes
	Pig_RHB28-C21	25.37	1761.31	0.918	Yes
	Pig_RHB30-C01	25.37	1738.47	0.92	Yes
	Pig_RHB30-C06	25.37	1741.06	0.92	Yes
	Pig_RHB30-C07	25.37	1741.06	0.92	Yes
	Pig_RHB38-C01	25.37	1716.57	0.934	Yes
	Pig_RHB38-C04	25.37	1731.21	0.929	Yes
	Pig_RHB38-C07	25.37	1568.69	0.932	Yes
	Pig_RHB41-C15	25.37	1575.06	0.931	Yes
	Pig_RHB41-C20	25.37	1575.06	0.931	Yes
	Pig_RHB41-C23	25.37	2003.28	0.922	Yes
	Pig_Res13-Croi	25.37	1750.09	0.924	Yes
	Pig_EF30	25.37	1927.34	0.921	Yes
	Pig_5zf15	25.37	1589.06	0.931	Yes
Ovine	Sheep_RHB10-C04	25.37	1781.29	0.928	Yes
	Sheep_RHB10-C23	25.37	1775.42	0.928	Yes
	Sheep_RHB18-C03	25.37	1844.28	0.931	Yes
	Sheep_RHB18-C04	25.37	1849.45	0.931	Yes
	Sheep_RHB18-C08	25.37	1788.92	0.932	Yes
	Sheep_RHB19-C05	25.37	1731.39	0.927	Yes
	Sheep_RHB23-C01	25.37	1752.5	0.921	Yes
	Sheep_RHB23-C02	25.37	1752.5	0.921	Yes
	Sheep_RHB24-C06	25.37	1433.36	0.93	Yes
	Sheep_RHB24-C08	25.37	1433.36	0.93	Yes
	Sheep_RHB32-C05	25.37	1931.19	0.932	Yes
	Sheep_RHB32-C07	25.37	1783.67	0.927	Yes
	Sheep_RHB32-C09	25.37	1672.85	0.929	Yes
	Sheep_RHB32-C16	25.37	1678.03	0.929	Yes
	Sheep_RHB32-C22	25.37	1681.06	0.927	Yes
	Sheep_RHB33-C04	25.37	1890.63	0.932	Yes
	Sheep_RHB33-C07	25.37	1896.43	0.932	Yes
	Sheep_RHB37-C01	25.37	1558.13	0.932	Yes
	Sheep_RHB37-C02	25.37	1549.34	0.932	Yes
	Sheep_RHB37-C04	25.37	1570.04	0.932	Yes
	Sheep_RHB37-C07	25.37	1570.04	0.932	Yes
	Sheep_RHB37-C09	25.37	1558.13	0.932	Yes
	Sheep_RHB42-C01	25.37	1779.68	0.928	Yes
	Sheep_RHB42-C13	25.37	1778.63	0.928	Yes
	Sheep_RHB42-C24	25.37	1785.48	0.928	Yes
Environment	Soil_6S41-1	25.37	1642.99	0.925	Yes
Unknown	Unk_NCTC12128	25.37	3705.48	0.927	Yes
	Unk_ATCC_35469T	25.37	3810.01	0.926	Yes
	Unk_ND_10187	25.37	1772.14	0.936	Yes
	Unk_7966	25.37	1859.35	0.922	Yes
	Unk_B253	25.37	1940.94	0.93	Yes
	Unk_ATCC_35470	25.37	1595.4	0.933	Yes
	Unk_1032	25.37	3818.01	0.927	Yes
	Unk_1438	25.37	1878.17	0.931	Yes
	Unk_EF31	25.37	1699.57	0.933	Yes
	Unk_EF91	25.37	1774.96	0.927	Yes
	Unk_1499	25.37	3818.49	0.927	Yes
	Unk_GZ001	25.37	1751.6	0.937	Yes
