# Supplementary material for: Avian strains of emerging pathogen Escherichia fergusonii are phylogenetically diverse and harbor the greatest AMR dissemination potential among different sources: Comparative genomic evidence
Source: Front Microbiol. 2023 Jan 20;13:1080677. doi: 10.3389/fmicb.2022.1080677 (PMC9895846; doi:10.3389/fmicb.2022.1080677)
Supplement: Supplementary file 7 [file Table_5.XLSX]

## Sheet: Sheet 1
Supplementary Table 5 - Tranposons and their occurences in E. fergusonii genomes
Transposons identified in E. fergusonii genomes	Occurrence in genomes
Tn6302, Tn6183, Tn6097, Tn5041-like, Tn4676, Tn6290, Tn6291, Tn10, Tn6177, Tn6176, Tn4655, Tn2610, Tn2502, Tn6233, Tn6019, Tn5542, Tn6178, Tn6228	131
Tn1721, Tn1722, Tn6286	129
Tn6187	119
Tn6181	118
Tn6214, Tn6171	117
Tn6027	114
Tn1412	113
Tn6934	112
Tn9-like, Tn2921	107
Tn6301	101
Tn6303	100
Tn7, Tn7-like	98
Tn5394	91
Tn2555.3	89
Tn1332	88
Tn5422	85
Tn5075	84
Tn6300, Tn6167, Tn7051	82
Tn6166, Tn6283	81
Tn6029, Tn6284, Tn6229	80
Tn6172, Tn2003	79
Tn1403, Tn5563	77
Tn510, Tn6135, Tn5046, Tn5045, Tn1696, Tn6001, Tn6061-like, Tn6217, Tn6060, Tn6249, Tn6162	76
Tn5393c, Tn6299, Tn6271, Tn6082, Tn5393, Tn6276, Tn5044, Tn6279	75
Tn6125	74
Tn6274, Tn6134, Tn6138, Tn6136, Tn6137, Tn511-2, Tn511, Tn21-like, Tn4378-like, Tn511-3, Tn5060, Tn6130, Tn6163, Tn6126, Tn6127, Tn1013, Tn1331, Tn6238	73
Tn3434, Tn5719, Tn5720, Tn6122, Tn5037, TnOtChr, Tn6196, Tn5036-like, Tn5036	72
Tn6278, Tn6277, Tn4, TN5467	71
Tn6112, Tn402/5053-like, Tn6270	70
Tn2521-In33, Tn2000, Tn5070	69
Tn5718delta, Tn6292	68
Tn801, Tn2, Tn5041, Tn5042	67
Tn5058, Tn502, Tn610, Tn402-like, Tn6356	66
Tn402:In90, Tn402:In70, Tn4352, Tn6020	65
Tn4321	64
Tn4521, Tn1000, Tn6275	63
Tn6352	62
Tn512, Tn5563a, Tn501	59
Tn5053	58
Tn5044	57
Tn6205, Tn3926, Tn602	55
Tn21, Tn5073	50
Tn1806	47
Tn6211, Tn3411, Tn5403	44
Tn2012	41
Tn6298	38
Tn21	25
Tn4401a	23
Tn1116, Tn6087	21
Tn5057, Tn1404	19
Tn6018-L	18
Tn6246	16
Tn5074	15
Tn6247	13
Tn6248	11
Tn6182	10
Tn402, Tn2020	9
Tn5253, Tn5253-like, Tn2009, Tn2008, Tn2006, Tn6168	7
Tn5801-like, Tn6227, Tn2009_2, Tn6009, Tn925, Tn5251, Tn6085, Tn6002, Tn6198, Tn6084, Tn6003, Tn2010, Tn6000	6
Tn6073, Tn6272, Tn5401	4
Tn6107, Tn5721	3
Tn4662a	2
Tn6273, Tn559, Tn6261, Tn6072, Tn6260, Tn558, Tn6188	1
