# Supplementary material for: Avian strains of emerging pathogen Escherichia fergusonii are phylogenetically diverse and harbor the greatest AMR dissemination potential among different sources: Comparative genomic evidence
Source: Front Microbiol. 2023 Jan 20;13:1080677. doi: 10.3389/fmicb.2022.1080677 (PMC9895846; doi:10.3389/fmicb.2022.1080677)
Supplement: Supplementary file 8 [file Table_6.XLSX]

## Sheet: Sheet1
Supplementary Table 6: Transposons counts in E. fergusonii genomes sequenced in the present study
Transposons	Chk_EFNEH1	Chk_EFNEH2	Pou_EFNEH3	Chk_EFNEH4	Chk_EFNEH5	Chk_EFNEH6
Tn6934	20	18	14	20	52	13
Tn9-like	10	9	7	9	25	6
Tn6178	20	18	2	16	42	22
Tn7051	10	9	1	8	49	11
Tn2555.3	28	25	1	22	61	31
Tn6286	20	18	1	14	32	18
Tn6183	33	30	2	27	69	37
Tn2610	19	18	1	14	35	17
Tn6214	29	28	7	18	49	22
Tn6027	71	64	14	58	155	71
Tn6187	24	23	7	12	43	9
Tn1722	9	9	1	4	13	5
Tn5041-like	14	14	5	6	18	12
Tn6233	3	3	1	3	8	2
Tn1721	6	6	1	3	18	8
Tn4676	6	6	7	6	11	7
Tn7	2	2	1	1	1	2
Tn7-like	2	2	1	1	1	2
Tn6181	2	2	3	4	6	3
Tn6301	4	4	1	4	5	4
Tn6302	3	3	1	3	5	6
Tn5542	1	1	1	1	1	1
Tn4655	2	2	1	2	11	3
Tn2502	5	5	2	4	7	4
Tn1332	1	1	1	1	8	5
Tn5422	1	1	1	1	1	1
Tn10	1	1	1	1	10	1
Tn6097	7	7	7	8	7	6
Tn6019	2	2	2	2	3	2
Tn6283	1	1	1	1	4	1
Tn6228	3	3	3	3	3	3
Tn6171	1	1	1	1	1	1
Tn6291	1	1	1	1	1	1
Tn6290	3	3	3	3	4	3
Tn6176	3	3	4	4	4	4
Tn6177	2	2	2	2	2	2
Tn6292	9	8	0	7	20	10
Tn4352	17	15	0	14	40	20
Tn6020	23	21	0	18	49	24
Tn6029	29	26	0	23	59	33
Tn2003	18	16	0	14	41	21
Tn1412	54	30	0	16	49	30
Tn2000	19	17	0	15	40	22
Tn6279	34	31	0	27	71	38
Tn5036	2	2	0	1	7	1
Tn5075	6	6	0	1	9	1
Tn511-3	2	2	0	1	7	1
Tn4378-like	2	2	0	1	7	1
Tn510	2	2	0	1	6	1
Tn6130	3	3	0	2	9	2
Tn511-2	4	4	0	2	13	2
Tn511	5	5	0	3	15	3
Tn5719	2	2	0	1	8	1
Tn5037	2	2	0	1	6	1
Tn5720	2	2	0	1	8	1
Tn6163	12	13	0	4	10	7
Tn2521-In33	8	9	0	2	1	6
Tn402-like	7	8	0	2	1	5
Tn6001	8	9	0	3	10	6
Tn6061-like	10	10	0	4	11	6
Tn6217	10	10	0	3	10	6
Tn6356	9	9	0	2	2	5
Tn1696	11	12	0	3	8	8
Tn6229	11	11	0	4	6	8
Tn1403	11	11	0	4	15	8
Tn6299	7	7	0	3	36	4
Tn5045	7	7	0	3	15	3
Tn6284	8	9	0	2	3	6
Tn6060	15	14	0	3	9	4
Tn6249	15	14	0	3	9	3
Tn6162	9	8	0	2	9	2
Tn21-like	2	2	0	1	5	1
TN5467	2	2	0	1	4	1
Tn5060	2	2	0	1	5	1
Tn6196	2	2	0	1	7	1
Tn1013	3	3	0	1	9	1
Tn610	7	9	0	3	2	9
Tn6300	2	2	0	2	10	2
Tn6172	2	2	0	2	5	2
Tn6167	3	3	0	3	6	3
Tn6166	1	1	0	1	4	2
Tn5036-like	2	2	0	2	8	2
TnOtChr	1	1	0	1	6	1
Tn6125	1	1	0	1	4	1
Tn6126	1	1	0	1	5	1
Tn6127	1	1	0	1	4	1
Tn6278	1	1	0	1	3	1
Tn6270	1	1	0	1	2	1
Tn6277	1	1	0	1	3	1
Tn6275	1	1	0	1	2	1
Tn6137	1	1	0	1	2	1
Tn6136	1	1	0	1	2	1
Tn6138	1	1	0	1	2	1
Tn6274	1	1	0	1	3	1
Tn6134	1	1	0	1	2	1
Tn6122	2	2	0	2	4	2
Tn6082	1	1	0	1	3	1
Tn6135	2	2	0	2	4	2
Tn5393c	1	1	0	1	5	1
Tn3434	1	1	0	1	4	1
Tn5393	1	1	0	1	3	1
Tn6271	2	2	0	2	3	2
Tn6303	1	1	0	1	4	3
Tn2921	1	1	0	0	11	2
Tn6276	1	1	0	1	4	2
Tn4521	1	1	0	1	36	3
Tn6211	1	1	1	1	1	0
Tn4321	3	3	0	0	4	1
Tn6112	5	5	0	2	0	2
Tn402:In90	5	5	0	1	0	1
Tn402/5053-like	5	5	0	2	0	2
Tn6352	4	4	0	2	0	1
Tn402:In70	5	5	0	1	0	1
Tn501	2	2	0	0	3	1
Tn5718delta	3	3	0	1	0	1
Tn5058	3	3	0	1	0	1
Tn502	3	3	0	1	0	1
Tn512	2	2	0	1	0	1
Tn5053	2	2	0	1	0	1
Tn5046	1	1	0	0	2	1
Tn5044	1	1	0	0	3	1
Tn5041	1	1	0	0	2	1
Tn3411	1	1	0	0	1	1
Tn5394	0	0	1	2	9	3
Tn3926	1	1	0	0	2	0
Tn21	1	1	0	0	0	0
Tn21	1	1	0	0	0	0
Tn5057	1	1	0	0	0	0
Tn1404	1	1	0	0	0	0
Tn5073	1	1	0	0	0	0
Tn2020	1	1	0	0	0	0
Tn602	0	0	0	0	1	1
Tn4	0	0	0	0	4	1
Tn1000	0	0	0	0	6	3
Tn801	0	0	0	0	4	1
Tn2	0	0	0	0	4	1
Tn5070	0	0	0	0	4	1
Tn1331	0	0	0	0	5	2
Tn6238	0	0	0	0	5	2
Tn5563a	0	0	0	0	3	1
Tn5563	0	0	0	0	3	2
Tn5044/Tn5046	0	0	0	0	4	2
Tn5042	0	0	0	0	1	1
Tn6205	0	0	0	0	2	0
Tn1806	0	0	0	0	3	0
Tn2012	0	0	0	0	1	0
Tn4662a	0	0	0	0	1	0
Tn6298	0	0	0	0	2	0
Tn6018-L	0	0	0	0	0	1
Transposon types (Total)	130	130	39	117	132	136
Occurrences of Transposons	871	813	113	544	1650	744
