# Supplementary material for: Avian strains of emerging pathogen Escherichia fergusonii are phylogenetically diverse and harbor the greatest AMR dissemination potential among different sources: Comparative genomic evidence
Source: Front Microbiol. 2023 Jan 20;13:1080677. doi: 10.3389/fmicb.2022.1080677 (PMC9895846; doi:10.3389/fmicb.2022.1080677)
Supplement: Supplementary file 9 [file Table_7.XLSX]

## Sheet: Sheet1
Supplementary Table 7 – Pan-genome and Core-genome features of E. fergusonii genomes
Source	Pan-genome size	Core-genome size	Gamma value*	RCP value (core genome : pan genome)
All genomes (n=131)	12764	2844	0.180 ± 0.013	0.23
Avian (n=57)	9546	3219	0.196 ± 0.003	0.33
Ovine (n=25)	7018	3400	0.144 ± 0.005	0.48
Porcine (n=22)	8313	3364	0.197 ± 0.002	0.4
Bovine (n=11)	6490	3564	0.180 ± 0.013	0.54
* As per Tettelin et al (2008)
